# Supplementary material for: PLK-1 Interacting Checkpoint Helicase, PICH, Mediates Cellular Oxidative Stress Response
Source: Epigenomes. 2022 Oct 18;6(4):36. doi: 10.3390/epigenomes6040036 (PMC9590091; doi:10.3390/epigenomes6040036)
Supplement: Supplementary file 1 [file epigenomes-06-00036-s001.zip]

Archive with 1 entries (1 files):
- epigenomes-1766544-Supplementary.pdf
